# Supplementary material for: Can non-pharmacological interventions reduce hospital admissions in people with dementia? A systematic review
Source: PLoS One. 2019 Oct 21;14(10):e0223717. doi: 10.1371/journal.pone.0223717 (PMC6802851; doi:10.1371/journal.pone.0223717)
Supplement: S3 File — (DO) [file pone.0223717.s004.do]

use "C:\Users\eppfw\Dropbox\Dementia Hospitalisation review\Analysis\DTA Files\Risk Hospitalisation.dta", clear


metan ecase encase ccase cncase, rr


sort Specific_Type
  
sort study 

 metan ecase encase ccase cncase, random by(Specific_Type) rr effect(RR) favours(Decreased admissions # Increased Admissions) textsize(80)lcols(study Year)  nooverall xlabel (0.1, 0.2, 0.5, 10.0, 2, 5) nowt 


 


. use "C:\Users\eppfw\Dropbox\Dementia Hospitalisation review\Analysis\DTA Files\Mortality.dta"


 
 sort Specific_Type
 
 sort study 
 
 metan ecase encase ccase cncase, by(Specific_Type) rr effect(RR) favours(Decreased mortality # Increased mortality) textsize(80)lcols(study Year)  nooverall xlabel (0.1, 0.2, 0.5, 10.0, 2, 5) nowt random
 
 

use "C:\Users\eppfw\Dropbox\Dementia Hospitalisation review\Analysis\DTA Files\Mean Difference.dta"
 
 sort Specific_Type
 
 sort study 
metan iss im isd css cm csd
metan iss im isd css cm csd, by(Specific_Type) effect(MD) favours(Shorter duration# longer duration) textsize(90)lcols(study Year)  nooverall nowt random
